# Supplementary material for: Differences in the photosynthetic plasticity of ferns and Ginkgo grown in experimentally controlled low [O2]:[CO2] atmospheres may explain their contrasting ecological fate across the Triassic–Jurassic mass extinction boundary
Source: Ann Bot. 2017 Mar 11;119(8):1385–95. doi: 10.1093/aob/mcx018 (PMC5604595; doi:10.1093/aob/mcx018)
Supplement: Supplementary Data [file mcx018_Supp.zip]

Archive with 3 entries (2 files):
- mcx018-suppl_data/
- mcx018-suppl_data/aob-16731-s02.rtf
- mcx018-suppl_data/aob-16731-s01.rtf
